# Supplementary material for: Electrochemical (Bio)Sensors Based on Nanotechnologies for the Detection of Important Biomolecules in Plants and Plant-Related Samples: The Future of Smart and Precision Agriculture
Source: Biosensors (Basel). 2026 Feb 6;16(2):107. doi: 10.3390/bios16020107 (PMC12938242; doi:10.3390/bios16020107)
Supplement: Supplementary file 1 [file biosensors-16-00107-s001.zip]

Archive with 1 entries (1 files):
- biosensors-4054858-supplementary.pdf
